# Supplementary material for: Mononuclear Transition Metal Cymantrenecarboxylates as Precursors for Spinel-Type Manganites
Source: Molecules. 2022 Feb 6;27(3):1082. doi: 10.3390/molecules27031082 (PMC8838078; doi:10.3390/molecules27031082)
Supplement: Supplementary file 1 [file molecules-27-01082-s001.zip]

Archive with 1 entries (1 files):
- molecules-1552484-supplementary.pdf
